# Supplementary material for: Soybean (Glycine max) Is Able to Absorb, Metabolize and Accumulate Fenbendazole in All Organs Including Beans
Source: Int J Mol Sci. 2021 Jun 22;22(13):6647. doi: 10.3390/ijms22136647 (PMC8268216; doi:10.3390/ijms22136647)
Supplement: Supplementary file 1 [file ijms-22-06647-s001.zip]

Archive with 1 entries (1 files):
- ijms-1262026-supplementary.pdf
